# Supplementary material for: Chlorophyll a Fluorescence Transient and 2-Dimensional Electrophoresis Analyses Reveal Response Characteristics of Photosynthesis to Heat Stress in Malus. ‘Prairifire’
Source: Plants (Basel). 2020 Aug 15;9(8):1040. doi: 10.3390/plants9081040 (PMC7464964; doi:10.3390/plants9081040)
Supplement: Supplementary file 1 [file plants-09-01040-s001.zip]

Archive with 4 entries (3 files):
- supplementary files/List of supplementary files.docx
- supplementary files/Tab.S1.docx
- supplementary files/Tab.S2.xls
- supplementary files/
