# Supplementary material for: Chlorophyll a Fluorescence Transient and 2-Dimensional Electrophoresis Analyses Reveal Response Characteristics of Photosynthesis to Heat Stress in Malus. ‘Prairifire’
Source: Plants (Basel). 2020 Aug 15;9(8):1040. doi: 10.3390/plants9081040 (PMC7464964; doi:10.3390/plants9081040)
Supplement: Supplementary file 1 [file plants-09-01040-s001.zip › supplementary files/Tab.S2.xls]

## Sheet: Tablib Dataset
Tab. S2 PPI score
node1 gi number	node1 Unipro ID	node1 gene	node1 string	node2 gi number	node2 Unipro ID	node2 gene	node2 string	score
657955765	O81235	MSD1	3702.AT3G10920.1	657943968	P48491	CTIMC	3702.AT3G55440.1	697
657955765	O81235	MSD1	3702.AT3G10920.1	657974415	Q9LPW0	GAPA2	3702.AT1G12900.1	631
657955765	O81235	MSD1	3702.AT3G10920.1	658029900	Q1PER6	APX2	3702.AT3G09640.1	907
657955765	O81235	MSD1	3702.AT3G10920.1	657999067	Q9C5R8	At5g06290	3702.AT5G06290.1	744
657955765	O81235	MSD1	3702.AT3G10920.1	657946863	Q9XEX2	PRXIIB	3702.AT1G65980.1	675
657955765	O81235	MSD1	3702.AT3G10920.1	6969976	Q9LHA8	MED37C	3702.AT3G12580.1	575
657955765	O81235	MSD1	3702.AT3G10920.1	657970853	P29448	TRX1	3702.AT3G51030.1	625
657955765	O81235	MSD1	3702.AT3G10920.1	658005364	O65282	CPN21	3702.AT5G20720.1	610
657955765	O81235	MSD1	3702.AT3G10920.1	658019004	Q05431	APX1	3702.AT1G07890.1	927
657970853	P29448	TRX1	3702.AT3G51030.1	658019004	Q05431	APX1	3702.AT1G07890.1	784
657970853	P29448	TRX1	3702.AT3G51030.1	657999067	Q9C5R8	At5g06290	3702.AT5G06290.1	889
657970853	P29448	TRX1	3702.AT3G51030.1	657946863	Q9XEX2	PRXIIB	3702.AT1G65980.1	903
657946863	Q9XEX2	PRXIIB	3702.AT1G65980.1	658019004	Q05431	APX1	3702.AT1G07890.1	532
657946863	Q9XEX2	PRXIIB	3702.AT1G65980.1	657999067	Q9C5R8	At5g06290	3702.AT5G06290.1	981
658029900	Q1PER6	APX2	3702.AT3G09640.1	657970132	P31170	HSP25.3	3702.AT4G27670.1	684
658029900	Q1PER6	APX2	3702.AT3G09640.1	658063159	P19037	HSP18.1	3702.AT5G59720.1	593
658029900	Q1PER6	APX2	3702.AT3G09640.1	657999067	Q9C5R8	At5g06290	3702.AT5G06290.1	605
657972021	P29830	HSP17.6	3702.AT5G12020.1	658063159	P19037	HSP18.1	3702.AT5G59720.1	402
657972021	P29830	HSP17.6	3702.AT5G12020.1	6969976	Q9LHA8	MED37C	3702.AT3G12580.1	909
657972021	P29830	HSP17.6	3702.AT5G12020.1	658005364	O65282	CPN21	3702.AT5G20720.1	415
657972021	P29830	HSP17.6	3702.AT5G12020.1	657970132	P31170	HSP25.3	3702.AT4G27670.1	790
657943968	P48491	CTIMC	3702.AT3G55440.1	658005364	O65282	CPN21	3702.AT5G20720.1	432
657943968	P48491	CTIMC	3702.AT3G55440.1	658019004	Q05431	APX1	3702.AT1G07890.1	500
657943968	P48491	CTIMC	3702.AT3G55440.1	658053518	O80860	FTSH2	3702.AT2G30950.1	419
657943968	P48491	CTIMC	3702.AT3G55440.1	657974415	Q9LPW0	GAPA2	3702.AT1G12900.1	992
657943968	P48491	CTIMC	3702.AT3G55440.1	658018386	F4IW47	TKL-2	3702.AT2G45290.1	929
657974415	Q9LPW0	GAPA2	3702.AT1G12900.1	658018386	F4IW47	TKL-2	3702.AT2G45290.1	925
657974415	Q9LPW0	GAPA2	3702.AT1G12900.1	657991118	O80934	At2g37660	3702.AT2G37660.1	559
657974415	Q9LPW0	GAPA2	3702.AT1G12900.1	657976317	Q9SY97	T25B24.12	3702.AT1G61520.1	830
657974415	Q9LPW0	GAPA2	3702.AT1G12900.1	657999067	Q9C5R8	At5g06290	3702.AT5G06290.1	871
657974415	Q9LPW0	GAPA2	3702.AT1G12900.1	658006067	Q9S841	PSBO2	3702.AT3G50820.1	929
657974415	Q9LPW0	GAPA2	3702.AT1G12900.1	657960035	Q39142	Lhb1B1	3702.AT2G34430.1	535
657974415	Q9LPW0	GAPA2	3702.AT1G12900.1	658005364	O65282	CPN21	3702.AT5G20720.1	502
657974415	Q9LPW0	GAPA2	3702.AT1G12900.1	6969976	Q9LHA8	MED37C	3702.AT3G12580.1	672
658063159	P19037	HSP18.1	3702.AT5G59720.1	657970132	P31170	HSP25.3	3702.AT4G27670.1	747
658063159	P19037	HSP18.1	3702.AT5G59720.1	658005364	O65282	CPN21	3702.AT5G20720.1	428
658063159	P19037	HSP18.1	3702.AT5G59720.1	6969976	Q9LHA8	MED37C	3702.AT3G12580.1	822
658063159	P19037	HSP18.1	3702.AT5G59720.1	658019004	Q05431	APX1	3702.AT1G07890.1	404
1039916261	O03042	rbcL	3702.ATCG00490.1	658053518	O80860	FTSH2	3702.AT2G30950.1	559
1039916261	O03042	rbcL	3702.ATCG00490.1	657999067	Q9C5R8	At5g06290	3702.AT5G06290.1	604
1039916261	O03042	rbcL	3702.ATCG00490.1	658006067	Q9S841	PSBO2	3702.AT3G50820.1	679
658019004	Q05431	APX1	3702.AT1G07890.1	658005364	O65282	CPN21	3702.AT5G20720.1	406
658019004	Q05431	APX1	3702.AT1G07890.1	657999067	Q9C5R8	At5g06290	3702.AT5G06290.1	727
658019004	Q05431	APX1	3702.AT1G07890.1	6969976	Q9LHA8	MED37C	3702.AT3G12580.1	646
658019004	Q05431	APX1	3702.AT1G07890.1	657970132	P31170	HSP25.3	3702.AT4G27670.1	451
657999067	Q9C5R8	At5g06290	3702.AT5G06290.1	657991118	O80934	At2g37660	3702.AT2G37660.1	733
657999067	Q9C5R8	At5g06290	3702.AT5G06290.1	6969976	Q9LHA8	MED37C	3702.AT3G12580.1	571
657999067	Q9C5R8	At5g06290	3702.AT5G06290.1	658006067	Q9S841	PSBO2	3702.AT3G50820.1	532
657999067	Q9C5R8	At5g06290	3702.AT5G06290.1	658005364	O65282	CPN21	3702.AT5G20720.1	788
658018386	F4IW47	TKL-2	3702.AT2G45290.1	658005364	O65282	CPN21	3702.AT5G20720.1	410
657960035	Q39142	Lhb1B1	3702.AT2G34430.1	658006067	Q9S841	PSBO2	3702.AT3G50820.1	810
657960035	Q39142	Lhb1B1	3702.AT2G34430.1	657976317	Q9SY97	T25B24.12	3702.AT1G61520.1	942
657991118	O80934	At2g37660	3702.AT2G37660.1	658005364	O65282	CPN21	3702.AT5G20720.1	691
657991118	O80934	At2g37660	3702.AT2G37660.1	658006067	Q9S841	PSBO2	3702.AT3G50820.1	558
658053518	O80860	FTSH2	3702.AT2G30950.1	658005364	O65282	CPN21	3702.AT5G20720.1	616
658053518	O80860	FTSH2	3702.AT2G30950.1	6969976	Q9LHA8	MED37C	3702.AT3G12580.1	631
658053518	O80860	FTSH2	3702.AT2G30950.1	658006067	Q9S841	PSBO2	3702.AT3G50820.1	570
6969976	Q9LHA8	MED37C	3702.AT3G12580.1	657970132	P31170	HSP25.3	3702.AT4G27670.1	801
6969976	Q9LHA8	MED37C	3702.AT3G12580.1	658005364	O65282	CPN21	3702.AT5G20720.1	778
6969976	Q9LHA8	MED37C	3702.AT3G12580.1	657996029	P23686	SAM1	3702.AT1G02500.1	517
658006067	Q9S841	PSBO2	3702.AT3G50820.1	657976317	Q9SY97	T25B24.12	3702.AT1G61520.1	957
658005364	O65282	CPN21	3702.AT5G20720.1	657970132	P31170	HSP25.3	3702.AT4G27670.1	415
